# Supplementary material for: Selective time-dependent changes in activity and cell-specific gene expression in human postmortem brain
Source: Sci Rep. 2021 Mar 23;11:6078. doi: 10.1038/s41598-021-85801-6 (PMC7988150; doi:10.1038/s41598-021-85801-6)
Supplement: Supplementary file 2 — Supplementary Information 2. [file 41598_2021_85801_MOESM2_ESM.xlsx]

## Sheet: Sup_Table_S2
Supplemental_Table_S2.xlsx: Human reference housekeeping genes
GeneSymbol	Chromosome	Start	End	Probe Strand	Time Point 0H	Time Point 1H	Time Point 2H	Time Point 4H	Time Point 8H	Time Point 12H	Time Point 24H	stable 20% (→24H, No enrichement in 64 House keeping genes )	stable 30% (→24H, enrichement ~×2.1 in 64 House keeping genes)	stable 40% (→24H, enrichement ~×4.9 in 64 House keeping genes)	stable 50% (→24H, enrichement ~×7.8 in 64 House keeping genes)	stable 60% (→24H, enrichement ~×10.6 in 64 House keeping genes)	PMI_NotStable (opposite of stable 60% (→24H) )	GeneSymbol	HouseKeepingHumanBrain
TFRC	3	196027183	196082096	-	49.8416	50.6846	54.0141	41.3456	48.4086	43.3689	33.6561			12H(Until)	12H(Until)	12H(Until)		TFRC	Barrachina M, Castano E, Ferrer I. 2006. TaqMan PCR assay in the control of RNA normalization in human post-mortem brain tissue. Neurochem Int 49: 276-284.
PGK1	X	77910739	78129295	+	15.099	15.6345	16.1915	15.0738	17.2004	17.0558	16.0377	24H(Until)	24H(Until)	24H(Until)	24H(Until)	24H(Until)		PGK1	Barrachina M, Castano E, Ferrer I. 2006. TaqMan PCR assay in the control of RNA normalization in human post-mortem brain tissue. Neurochem Int 49: 276-284.
ADAM22	7	87934143	88202889	+	16.6216	14.9474	15.761	13.202	13.9204	13.3725	11.1291		12H(Until)	12H(Until)	24H(Until)	24H(Until)		ADAM22	Barrachina M, Castano E, Ferrer I. 2006. TaqMan PCR assay in the control of RNA normalization in human post-mortem brain tissue. Neurochem Int 49: 276-284.
SOD1	21	31659622	31668931	+	162.728	163.057	198.954	155.973	187.617	185.955	159.189		24H(Until)	24H(Until)	24H(Until)	24H(Until)		SOD1	Barrachina M, Castano E, Ferrer I. 2006. TaqMan PCR assay in the control of RNA normalization in human post-mortem brain tissue. Neurochem Int 49: 276-284.
CYCS	7	25120091	25125361	-	153.102	151.995	177.013	124.456	149.456	148.292	121.229				24H(Until)	24H(Until)		CYCS	Barrachina M, Castano E, Ferrer I. 2006. TaqMan PCR assay in the control of RNA normalization in human post-mortem brain tissue. Neurochem Int 49: 276-284.
GUSB	7	65960684	65982215	-	34.7854	46.8624	29.9187	47.3008	44.4226	54.8337	65.3101					8H(Until)		GUSB	Barrachina M, Castano E, Ferrer I. 2006. TaqMan PCR assay in the control of RNA normalization in human post-mortem brain tissue. Neurochem Int 49: 276-284.
B2M	15	44711487	44718877	+	157.218	206.153	222.576	233.327	255.874	247.392	293.288						0H<24H	B2M	Coulson DT, Brockbank S, Quinn JG, Murphy S, Ravid R, Irvine GB, Johnston JA. 2008. Identification of valid reference genes for the normalization of RT qPCR gene expression data in human brain tissue. BMC Mol Biol 9: 46.
RP2	X	46837043	46882358	+	3.28802	4.78562	5.04348	4.34289	5.51795	4.23557	6.17557						0H<24H	RP2	Coulson DT, Brockbank S, Quinn JG, Murphy S, Ravid R, Irvine GB, Johnston JA. 2008. Identification of valid reference genes for the normalization of RT qPCR gene expression data in human brain tissue. BMC Mol Biol 9: 46.
HMBS	11	119084866	119093549	+	25.3339	27.3021	29.6445	28.2963	29.9127	32.4269	42.834	8H(Until)	12H(Until)	12H(Until)	12H(Until)	12H(Until)		HMBS	Coulson DT, Brockbank S, Quinn JG, Murphy S, Ravid R, Irvine GB, Johnston JA. 2008. Identification of valid reference genes for the normalization of RT qPCR gene expression data in human brain tissue. BMC Mol Biol 9: 46.
TBP	6	170554302	170572870	+	31.6657	29.9536	26.9833	33.8312	27.8473	32.3017	35.9819		12H(Until)	24H(Until)	24H(Until)	24H(Until)		TBP	Coulson DT, Brockbank S, Quinn JG, Murphy S, Ravid R, Irvine GB, Johnston JA. 2008. Identification of valid reference genes for the normalization of RT qPCR gene expression data in human brain tissue. BMC Mol Biol 9: 46.
UBC	12	124911604	124917368	-	1387.86	1555.38	1887.47	1333.48	1713.06	1633.15	1542.87				24H(Until)	24H(Until)		UBC	Coulson DT, Brockbank S, Quinn JG, Murphy S, Ravid R, Irvine GB, Johnston JA. 2008. Identification of valid reference genes for the normalization of RT qPCR gene expression data in human brain tissue. BMC Mol Biol 9: 46.
SDHA	5	218241	257082	+	78.8837	80.914	78.9504	73.7969	78.0956	83.7461	77.9629	24H(Until)	24H(Until)	24H(Until)	24H(Until)	24H(Until)		SDHA	Coulson DT, Brockbank S, Quinn JG, Murphy S, Ravid R, Irvine GB, Johnston JA. 2008. Identification of valid reference genes for the normalization of RT qPCR gene expression data in human brain tissue. BMC Mol Biol 9: 46.
GAPDH	12	6534512	6538374	+	599.275	586.406	715.818	546.297	646.67	638.407	564.16			24H(Until)	24H(Until)	24H(Until)		GAPDH	Coulson DT, Brockbank S, Quinn JG, Murphy S, Ravid R, Irvine GB, Johnston JA. 2008. Identification of valid reference genes for the normalization of RT qPCR gene expression data in human brain tissue. BMC Mol Biol 9: 46.
YWHAZ	8	100916523	100953388	-	44.1871	43.0369	46.7346	33.8093	41.0913	42.0623	30.7754			12H(Until)	12H(Until)	24H(Until)		YWHAZ	Coulson DT, Brockbank S, Quinn JG, Murphy S, Ravid R, Irvine GB, Johnston JA. 2008. Identification of valid reference genes for the normalization of RT qPCR gene expression data in human brain tissue. BMC Mol Biol 9: 46.
PPIA	7	44796680	44824564	+	81.083	86.8782	91.0585	81.3822	94.6783	97.9504	89.529	8H(Until)	24H(Until)	24H(Until)	24H(Until)	24H(Until)		PPIA	Johansson S, Fuchs A, Okvist A, Karimi M, Harper C, Garrick T, Sheedy D, Hurd Y, Bakalkin G, Ekstrom TJ. 2007. Validation of endogenous controls for quantitative gene expression analysis: application on brain cortices of human chronic alcoholics. Brain Res 1132: 20-28.
POLR2A	17	7484366	7514616	+	286.999	297.935	214.615	316.755	268.32	332.648	305.283				8H(Until)	24H(Until)		POLR2A	Johansson S, Fuchs A, Okvist A, Karimi M, Harper C, Garrick T, Sheedy D, Hurd Y, Bakalkin G, Ekstrom TJ. 2007. Validation of endogenous controls for quantitative gene expression analysis: application on brain cortices of human chronic alcoholics. Brain Res 1132: 20-28.
IPO8	12	30628988	30695869	-	39.5622	38.8093	45.1748	36.8897	43.1039	41.9145	38.9486		24H(Until)	24H(Until)	24H(Until)	24H(Until)		IPO8	Johansson S, Fuchs A, Okvist A, Karimi M, Harper C, Garrick T, Sheedy D, Hurd Y, Bakalkin G, Ekstrom TJ. 2007. Validation of endogenous controls for quantitative gene expression analysis: application on brain cortices of human chronic alcoholics. Brain Res 1132: 20-28.
EIF4A2	3	186783205	186789897	+	632.153	688.496	758.19	616.824	714.014	715.242	655.936		24H(Until)	24H(Until)	24H(Until)	24H(Until)		EIF4A2	Penna I, Vella S, Gigoni A, Russo C, Cancedda R, Pagano A. 2011. Selection of candidate housekeeping genes for normalization in human postmortem brain samples. Int J Mol Sci 12: 5461-5470.
TOP1	20	41028822	41124487	+	21.5123	23.315	22.9847	22.7452	22.3568	24.4062	23.5609	24H(Until)	24H(Until)	24H(Until)	24H(Until)	24H(Until)		TOP1	Penna I, Vella S, Gigoni A, Russo C, Cancedda R, Pagano A. 2011. Selection of candidate housekeeping genes for normalization in human postmortem brain samples. Int J Mol Sci 12: 5461-5470.
CYC1	8	144095039	144097525	+	435.464	445.486	534.22	406.839	501.252	434.121	376.493			12H(Until)	24H(Until)	24H(Until)		CYC1	Penna I, Vella S, Gigoni A, Russo C, Cancedda R, Pagano A. 2011. Selection of candidate housekeeping genes for normalization in human postmortem brain samples. Int J Mol Sci 12: 5461-5470.
RPLP0	12	120196699	120201235	-	296.672	331.623	382.239	335.499	377.77	381.305	400.677		12H(Until)	24H(Until)	24H(Until)	24H(Until)		RPLP0	Suzuki T, Higgins PJ, Crawford DR. 2000. Control selection for RNA quantitation. BioTechniques 29: 332-337
ACTB	7	5527148	5563784	-	249.065	284.525	299.504	276.93	312.795	312.993	318.94		24H(Until)	24H(Until)	24H(Until)	24H(Until)		ACTB	Suzuki T, Higgins PJ, Crawford DR. 2000. Control selection for RNA quantitation. BioTechniques 29: 332-337
RPL13A	19	49487554	49492308	+	205.678	255.924	266.472	262.127	283.357	307.258	332.036			8H(Until)	12H(Until)	12H(Until)		RPL13A	Vandesompele J, De Preter K, Pattyn F, Poppe B, Van Roy N, De Paepe A, Speleman F. 2002. Accurate normalization of real-time quantitative RT-PCR data by geometric averaging of multiple internal control genes. Genome Biol 3: RESEARCH0034
HPRT1	X	134460165	134520513	+	21.9722	21.0584	25.0118	17.9451	22.2256	19.5433	13.5253			12H(Until)	12H(Until)	12H(Until)		HPRT1	Vandesompele J, De Preter K, Pattyn F, Poppe B, Van Roy N, De Paepe A, Speleman F. 2002. Accurate normalization of real-time quantitative RT-PCR data by geometric averaging of multiple internal control genes. Genome Biol 3: RESEARCH0034
YES1	18	721588	812546	-	6.14563	8.36326	8.31115	8.96015	9.83521	9.24589	12.2298						0H<24H	YES1	Warrington JA, Nair A, Mahadevappa M, Tsyganskaya M. 2000. Comparison of human adult and fetal expression and identification of 535 housekeeping/maintenance genes. Physiol Genomics 2: 143-147
NUMA1	11	72002864	72080693	-	85.5326	109.175	65.1361	130.56	106.131	140.537	152.607						0H<24H	NUMA1	Warrington JA, Nair A, Mahadevappa M, Tsyganskaya M. 2000. Comparison of human adult and fetal expression and identification of 535 housekeeping/maintenance genes. Physiol Genomics 2: 143-147
BCAT2	19	48795062	48811029	-	25.1127	30.9624	22.4132	29.4542	26.3779	31.9486	37.6075			8H(Until)	12H(Until)	12H(Until)		BCAT2	Warrington JA, Nair A, Mahadevappa M, Tsyganskaya M. 2000. Comparison of human adult and fetal expression and identification of 535 housekeeping/maintenance genes. Physiol Genomics 2: 143-147
CETN2	X	152826973	152830777	-	157.687	148.246	203.96	151.66	154.083	145.358	124.42			8H(Until)	12H(Until)	12H(Until)		CETN2	Warrington JA, Nair A, Mahadevappa M, Tsyganskaya M. 2000. Comparison of human adult and fetal expression and identification of 535 housekeeping/maintenance genes. Physiol Genomics 2: 143-147
EZR	6	158765741	158819368	-	34.9258	38.134	45.4511	34.2512	37.3695	34.2603	26.7008			12H(Until)	12H(Until)	12H(Until)		EZR	Warrington JA, Nair A, Mahadevappa M, Tsyganskaya M. 2000. Comparison of human adult and fetal expression and identification of 535 housekeeping/maintenance genes. Physiol Genomics 2: 143-147
PMM1	22	41576900	41589871	-	43.0928	42.5312	52.3722	34.7997	47.8163	37.2831	28.0456					12H(Until)		PMM1	Warrington JA, Nair A, Mahadevappa M, Tsyganskaya M. 2000. Comparison of human adult and fetal expression and identification of 535 housekeeping/maintenance genes. Physiol Genomics 2: 143-147
HTR2C	X	114584078	114910061	+	1.08594	1.01685	1.44459	1.23472	1.46711	1.15823	0.543707				12H(Until)	12H(Until)		HTR2C	Warrington JA, Nair A, Mahadevappa M, Tsyganskaya M. 2000. Comparison of human adult and fetal expression and identification of 535 housekeeping/maintenance genes. Physiol Genomics 2: 143-147
QARS	3	49095932	49105130	-	160.017	176.14	142.655	162.328	166.789	184.355	188.743		12H(Until)	24H(Until)	24H(Until)	24H(Until)		QARS	Warrington JA, Nair A, Mahadevappa M, Tsyganskaya M. 2000. Comparison of human adult and fetal expression and identification of 535 housekeeping/maintenance genes. Physiol Genomics 2: 143-147
EIF2B2	14	75002921	75012366	+	83.3157	85.4101	84.6841	88.7525	93.1648	98.3898	101.224	12H(Until)	24H(Until)	24H(Until)	24H(Until)	24H(Until)		EIF2B2	Warrington JA, Nair A, Mahadevappa M, Tsyganskaya M. 2000. Comparison of human adult and fetal expression and identification of 535 housekeeping/maintenance genes. Physiol Genomics 2: 143-147
GPS1	17	82050691	82057470	+	284.071	266.329	322.648	287.809	302.744	303.211	286.525		24H(Until)	24H(Until)	24H(Until)	24H(Until)		GPS1	Warrington JA, Nair A, Mahadevappa M, Tsyganskaya M. 2000. Comparison of human adult and fetal expression and identification of 535 housekeeping/maintenance genes. Physiol Genomics 2: 143-147
HNRNPL	19	38836388	38852347	-	173.183	196.428	193.401	175.908	187.476	201.598	201.136	24H(Until)	24H(Until)	24H(Until)	24H(Until)	24H(Until)		HNRNPL	Warrington JA, Nair A, Mahadevappa M, Tsyganskaya M. 2000. Comparison of human adult and fetal expression and identification of 535 housekeeping/maintenance genes. Physiol Genomics 2: 143-147
ILF2	1	153661788	153671028	-	132.67	143.968	155.052	135.841	151.714	170.263	168.832	8H(Until)	24H(Until)	24H(Until)	24H(Until)	24H(Until)		ILF2	Warrington JA, Nair A, Mahadevappa M, Tsyganskaya M. 2000. Comparison of human adult and fetal expression and identification of 535 housekeeping/maintenance genes. Physiol Genomics 2: 143-147
RPL37A	2	216498189	216579180	+	5.24743	5.71594	6.45003	5.47757	6.33957	6.5171	5.88842		24H(Until)	24H(Until)	24H(Until)	24H(Until)		RPL37A	Warrington JA, Nair A, Mahadevappa M, Tsyganskaya M. 2000. Comparison of human adult and fetal expression and identification of 535 housekeeping/maintenance genes. Physiol Genomics 2: 143-147
UBE2D2	5	139526431	139628434	+	8.63692	9.30834	9.54102	9.11268	10.2458	10.6711	10.7112	8H(Until)	24H(Until)	24H(Until)	24H(Until)	24H(Until)		UBE2D2	Warrington JA, Nair A, Mahadevappa M, Tsyganskaya M. 2000. Comparison of human adult and fetal expression and identification of 535 housekeeping/maintenance genes. Physiol Genomics 2: 143-147
CAPN2	1	223701593	223776018	+	24.2926	29.6215	24.1111	28.9376	28.835	32.2875	31.3815		8H(Until)	24H(Until)	24H(Until)	24H(Until)		CAPN2	Warrington JA, Nair A, Mahadevappa M, Tsyganskaya M. 2000. Comparison of human adult and fetal expression and identification of 535 housekeeping/maintenance genes. Physiol Genomics 2: 143-147
PPP1CC	12	110719680	110742939	-	69.4755	71.2066	79.9028	65.5845	82.871	87.0793	87.0277		8H(Until)	24H(Until)	24H(Until)	24H(Until)		PPP1CC	Warrington JA, Nair A, Mahadevappa M, Tsyganskaya M. 2000. Comparison of human adult and fetal expression and identification of 535 housekeeping/maintenance genes. Physiol Genomics 2: 143-147
HYAL2	3	50317790	50322782	-	127.378	148.755	133.55	137.843	141.975	180.322	172.117	8H(Until)	8H(Until)	8H(Until)	24H(Until)	24H(Until)		HYAL2	Warrington JA, Nair A, Mahadevappa M, Tsyganskaya M. 2000. Comparison of human adult and fetal expression and identification of 535 housekeeping/maintenance genes. Physiol Genomics 2: 143-147
CASC3	17	40140318	40172171	+	83.349	91.1157	76.6377	104.856	92.2175	106.518	117.945			12H(Until)	12H(Until)	24H(Until)		CASC3	Warrington JA, Nair A, Mahadevappa M, Tsyganskaya M. 2000. Comparison of human adult and fetal expression and identification of 535 housekeeping/maintenance genes. Physiol Genomics 2: 143-147
HLA-A	6	29941260	29945884	+	336	387.023	418.681	419.989	441.445	452.136	473.48			12H(Until)	24H(Until)	24H(Until)		HLA-A	Warrington JA, Nair A, Mahadevappa M, Tsyganskaya M. 2000. Comparison of human adult and fetal expression and identification of 535 housekeeping/maintenance genes. Physiol Genomics 2: 143-147
RPL41	12	56116590	56117967	+	277.939	272.352	337.181	250.132	282.76	282.242	280.089			24H(Until)	24H(Until)	24H(Until)		RPL41	Warrington JA, Nair A, Mahadevappa M, Tsyganskaya M. 2000. Comparison of human adult and fetal expression and identification of 535 housekeeping/maintenance genes. Physiol Genomics 2: 143-147
SRP14	15	40035739	40039188	-	287.536	262.512	342.152	261.694	325.098	342.226	336.634			24H(Until)	24H(Until)	24H(Until)		SRP14	Warrington JA, Nair A, Mahadevappa M, Tsyganskaya M. 2000. Comparison of human adult and fetal expression and identification of 535 housekeeping/maintenance genes. Physiol Genomics 2: 143-147
TAX1BP1	7	27739331	27844564	+	34.0479	34.884	41.2289	30.7358	39.9331	37.6065	35.3359			24H(Until)	24H(Until)	24H(Until)		TAX1BP1	Warrington JA, Nair A, Mahadevappa M, Tsyganskaya M. 2000. Comparison of human adult and fetal expression and identification of 535 housekeeping/maintenance genes. Physiol Genomics 2: 143-147
EEF1A1	6	73515750	73523797	-	379.473	455.438	506.49	449.421	509.94	531.432	545.21			8H(Until)	24H(Until)	24H(Until)		EEF1A1	Warrington JA, Nair A, Mahadevappa M, Tsyganskaya M. 2000. Comparison of human adult and fetal expression and identification of 535 housekeeping/maintenance genes. Physiol Genomics 2: 143-147
HLA-B	6	31269491	31357188	-	28.7578	33.8257	34.5237	36.5014	39.2535	42.4625	42.7074			8H(Until)	24H(Until)	24H(Until)		HLA-B	Warrington JA, Nair A, Mahadevappa M, Tsyganskaya M. 2000. Comparison of human adult and fetal expression and identification of 535 housekeeping/maintenance genes. Physiol Genomics 2: 143-147
MLF2	12	6747996	6767475	-	84.7536	76.0832	94.4406	76.5415	79.1988	81.8719	68.4187		12H(Until)	24H(Until)	24H(Until)	24H(Until)		MLF2	Warrington JA, Nair A, Mahadevappa M, Tsyganskaya M. 2000. Comparison of human adult and fetal expression and identification of 535 housekeeping/maintenance genes. Physiol Genomics 2: 143-147
TTC1	5	160009113	160065543	+	19.7764	18.3589	23.6329	18.3635	21.3811	20.8106	16.5513		12H(Until)	12H(Until)	24H(Until)	24H(Until)		TTC1	Warrington JA, Nair A, Mahadevappa M, Tsyganskaya M. 2000. Comparison of human adult and fetal expression and identification of 535 housekeeping/maintenance genes. Physiol Genomics 2: 143-147
WARS	14	100333790	100376805	-	41.8216	38.608	40.1697	32.3358	38.2641	39.2484	26.9718		12H(Until)	12H(Until)	12H(Until)	24H(Until)		WARS	Warrington JA, Nair A, Mahadevappa M, Tsyganskaya M. 2000. Comparison of human adult and fetal expression and identification of 535 housekeeping/maintenance genes. Physiol Genomics 2: 143-147
AGPAT1	6	32168212	32178096	-	135.154	129.587	135.677	119.568	133.725	138.603	111.71	12H(Until)	24H(Until)	24H(Until)	24H(Until)	24H(Until)		AGPAT1	Warrington JA, Nair A, Mahadevappa M, Tsyganskaya M. 2000. Comparison of human adult and fetal expression and identification of 535 housekeeping/maintenance genes. Physiol Genomics 2: 143-147
ARHGEF7	13	111114559	111305737	+	24.1031	25.7434	22.6221	24.3395	23.7017	26.3742	22.1952	24H(Until)	24H(Until)	24H(Until)	24H(Until)	24H(Until)		ARHGEF7	Warrington JA, Nair A, Mahadevappa M, Tsyganskaya M. 2000. Comparison of human adult and fetal expression and identification of 535 housekeeping/maintenance genes. Physiol Genomics 2: 143-147
PSMA5	1	109399042	109426448	-	24.4463	24.3943	26.3003	22.2319	28.0352	24.6037	24.0383		24H(Until)	24H(Until)	24H(Until)	24H(Until)		PSMA5	Warrington JA, Nair A, Mahadevappa M, Tsyganskaya M. 2000. Comparison of human adult and fetal expression and identification of 535 housekeeping/maintenance genes. Physiol Genomics 2: 143-147
RNPS1	16	2253116	2268397	-	80.356	80.2926	79.6258	76.9045	82.3684	81.4736	66.5356	12H(Until)	24H(Until)	24H(Until)	24H(Until)	24H(Until)		RNPS1	Warrington JA, Nair A, Mahadevappa M, Tsyganskaya M. 2000. Comparison of human adult and fetal expression and identification of 535 housekeeping/maintenance genes. Physiol Genomics 2: 143-147
TXNRD1	12	104215779	104350307	+	10.8824	10.4406	11.0708	9.51298	11.5583	10.6631	8.95369		24H(Until)	24H(Until)	24H(Until)	24H(Until)		TXNRD1	Warrington JA, Nair A, Mahadevappa M, Tsyganskaya M. 2000. Comparison of human adult and fetal expression and identification of 535 housekeeping/maintenance genes. Physiol Genomics 2: 143-147
MPRIP	17	17042545	17217679	+	47.6718	46.1306	34.1235	44.1869	37.2535	44.2274	33.6762			12H(Until)	24H(Until)	24H(Until)		MPRIP	Warrington JA, Nair A, Mahadevappa M, Tsyganskaya M. 2000. Comparison of human adult and fetal expression and identification of 535 housekeeping/maintenance genes. Physiol Genomics 2: 143-147
POLR2K	8	100150623	100154003	+	109.139	96.0474	128.511	107.537	108.065	111.299	101.051			24H(Until)	24H(Until)	24H(Until)		POLR2K	Warrington JA, Nair A, Mahadevappa M, Tsyganskaya M. 2000. Comparison of human adult and fetal expression and identification of 535 housekeeping/maintenance genes. Physiol Genomics 2: 143-147
PRDX6	1	173477330	173488815	+	80.5328	88.0454	103.755	79.3783	89.2996	83.5536	77.6623			24H(Until)	24H(Until)	24H(Until)		PRDX6	Warrington JA, Nair A, Mahadevappa M, Tsyganskaya M. 2000. Comparison of human adult and fetal expression and identification of 535 housekeeping/maintenance genes. Physiol Genomics 2: 143-147
PSMB6	17	4796144	4798502	+	363.29	319.139	443.432	334.176	401.355	372.565	362.815			24H(Until)	24H(Until)	24H(Until)		PSMB6	Warrington JA, Nair A, Mahadevappa M, Tsyganskaya M. 2000. Comparison of human adult and fetal expression and identification of 535 housekeeping/maintenance genes. Physiol Genomics 2: 143-147
PSMD7	16	74296814	74306288	+	145.33	127.604	170.308	127.558	149.632	142.735	127.373			24H(Until)	24H(Until)	24H(Until)		PSMD7	Warrington JA, Nair A, Mahadevappa M, Tsyganskaya M. 2000. Comparison of human adult and fetal expression and identification of 535 housekeeping/maintenance genes. Physiol Genomics 2: 143-147
SIGMAR1	9	34634722	34637809	-	140.544	113.894	143.145	101.538	120.677	130.038	107.996				24H(Until)	24H(Until)		SIGMAR1	Warrington JA, Nair A, Mahadevappa M, Tsyganskaya M. 2000. Comparison of human adult and fetal expression and identification of 535 housekeeping/maintenance genes. Physiol Genomics 2: 143-147
HDAC1	1	32292083	32333635	+	9.62626	12.358	11.0609	14.0212	14.7228	16.2886	19.3907					8H(Until)		HDAC1	Warrington JA, Nair A, Mahadevappa M, Tsyganskaya M. 2000. Comparison of human adult and fetal expression and identification of 535 housekeeping/maintenance genes. Physiol Genomics 2: 143-147
TAGLN2	1	159918107	159925732	-	45.5022	50.9814	52.2003	52.7799	67.807	75.8384	69.5716				8H(Until)	8H(Until)		TAGLN2	Warrington JA, Nair A, Mahadevappa M, Tsyganskaya M. 2000. Comparison of human adult and fetal expression and identification of 535 housekeeping/maintenance genes. Physiol Genomics 2: 143-147

## Sheet: Title_Authors
Manuscrit title	Selective time-dependent changes in activity and cell-specific gene expression in human postmortem brain
Author list	DACHET Fabien, BROWN James B., VALYI-NAGY Tibor, NARAYAN Kunwar, SERAFINI Anna, BOLEY Nathan, GINGERAS Thomas R., CELNIKER Susan E., MOHAPATRA Gayatry and LOEB Jeffrey A.
